# Supplementary material for: Application of the thermal time model for different Typha domingensis populations
Source: BMC Plant Biol. 2020 Aug 17;20:377. doi: 10.1186/s12870-020-02573-3 (PMC7430124; doi:10.1186/s12870-020-02573-3)
Supplement: Supplementary file 1 — Additional file 1. [file 12870_2020_2573_MOESM1_ESM.xlsx]

## Sheet: Thermal model MaA0d
Madrid	Alternating	0 days dark
Parameters	natural (hºC)	logarithmic	natural (dºC)
fiT(50)	379.018	2.75953	15.7924
sigfiT	2.63019	0.419987
Tb	16.7
To	25
		15/20	15/20				20/25	20/25				25/30	25/30				15/25	15/25				20/30	20/30				15/30	15/30
Exp. Temp.		17.5	17.5				22.5	22.5				27.5	27.5				20	20				25	25				22.5	22.5
Time	Thermtime	log Th.t	Acc. Germ				log Th.t	Acc. Germ				log Th.t	Acc. Germ				log Th.t	Acc. Germ				log Th.t	Acc. Germ				log Th.t	Acc. Germ
(d)	(ºh)	(logºh)	(%)	Prop	Corr	Logit	(logºh)	(%)	Prop	Corr	Logit	(logºh)	(%)	Prop	Corr	Logit	(logºh)	(%)	Prop	Corr	Logit	(logºh)	(%)	Prop	Corr	Logit	(logºh)	(%)	Prop	Corr	Logit
1	24	1.2833	0				2.14364	0				2.41363	0				1.89873	0.05	0.05	0		2.29929	0.08	0.08	0		2.14364	0.05	0.05	0
2	48	1.58433	0				2.44467	0.12	0.12	0		2.71466	0.0606	0.0606	0		2.19976	0.1	0.1	0.0526316	-2.83908	2.60032	0.205	0.205	0.13587	-1.76665	2.44467	0.25	0.25	0.210526	-1.27046
3	72	1.76042	0				2.62076	0.16	0.16	0.0454545	-2.91669	2.89076	0.1544	0.1544	0.099851	-2.13637	2.37585	0.28	0.28	0.242105	-1.08988	2.77641	0.53	0.53	0.48913	0.0398965	2.62076	0.3347	0.3347	0.299684	-0.797509
4	96	1.88536	0				2.7457	0.39	0.39	0.306818	-0.687204	3.01569	0.255	0.255	0.206941	-1.28095	2.50079	0.3466	0.3466	0.312211	-0.738512	2.90135	0.59	0.59	0.554348	0.301635	2.7457	0.45	0.45	0.421053	-0.26716				Slope:	4.3187
5	120	1.98227	0				2.84261	0.467	0.467	0.394318	-0.301363	3.11261	0.283	0.283	0.236747	-1.10808	2.5977	0.3922	0.3922	0.360211	-0.523157	2.99826	0.617	0.617	0.583696	0.421345	2.84261	0.53	0.53	0.505263	0.0723467				Intercept:	-11.9176
6	144	2.06145	0				2.92179	0.65	0.65	0.602273	0.542777	3.19179	0.356	0.356	0.314456	-0.716854	2.67688	0.4233	0.4233	0.392947	-0.383647	3.07744	0.747475	0.747475	0.725516	1.05537	2.92179	0.62	0.62	0.6	0.456758				Logit 50%	0
7	168	2.1284	0				2.98874	0.72	0.72	0.681818	0.889973	3.25873	0.4956	0.4956	0.463062	-0.0855097	2.74382	0.4789	0.4789	0.451474	-0.143425	3.14439	0.79798	0.79798	0.780413	1.35146	2.98874	0.74	0.74	0.726316	1.0273				Log (C%):	2.75953
8	192	2.18639	0.01	0.01	0		3.04673	0.76	0.76	0.727273	1.10866	3.31672	0.5943	0.5943	0.568129	0.336734	2.80182	0.5238	0.5238	0.498737	0.0462407	3.20238	0.808081	0.808081	0.791392	1.41672	3.04673	0.79	0.79	0.778947	1.31084				LC50:	574.818
9	216	2.23754	0.041	0.041	0.0313131	-3.42185	3.09788	0.8022	0.8022	0.775227	1.3659	3.36788	0.6345	0.6345	0.610922	0.513703	2.85297	0.5964	0.5964	0.575158	0.35422	3.25353	0.837656	0.837656	0.823539	1.62389	3.09788	0.82	0.82	0.810526	1.50473				sigma	0.419987
10	240	2.2833	0.08	0.08	0.0707071	-2.56583	3.14364	0.8349	0.8349	0.812386	1.59342	3.41363	0.6873	0.6873	0.667128	0.757738	2.89873	0.6233	0.6233	0.603474	0.471253	3.29929	0.858586	0.858586	0.846289	1.78917	3.14364	0.85	0.85	0.842105	1.72527				logfi50	2.75953
11	264	2.32469	0.12	0.12	0.111111	-2.06939	3.18503	0.872	0.872	0.854545	1.89854	3.45503	0.7233	0.7233	0.70545	0.935902	2.94012	0.6977	0.6977	0.681789	0.813301	3.34068	0.89899	0.89899	0.890206	2.17623	3.18503	0.88	0.88	0.873684	1.98523				379.018
12	288	2.36248	0.152	0.152	0.143434	-1.777	3.22282	0.875	0.875	0.857955	1.92624	3.49282	0.7934	0.7934	0.780072	1.3286	2.97791	0.7456	0.7456	0.732211	1.05716	3.37847	0.949	0.949	0.944565	2.9189	3.22282	0.91	0.91	0.905263	2.30842
13	312	2.39724	0.1932	0.1932	0.185051	-1.47245	3.25758	0.878	0.878	0.861364	1.9545	3.52758	0.8122	0.8122	0.800085	1.44934	3.01267	0.8122	0.8122	0.802316	1.45212	3.41323	0.949				3.25758	0.930765	0.930765	0.927121	2.59457				(logºh)	Logit
14	336	2.42943	0.2362	0.2362	0.228485	-1.20684	3.28977	0.8922	0.8922	0.8775	2.0968	3.55976	0.8345	0.8345	0.823824	1.60499	3.04485	0.8455	0.8455	0.837368	1.69007	3.44542	0.949				3.28977	0.938731	0.938731	0.935507	2.72582			17,5ºc	2.23754	-3.4
15	360	2.45939	0.343434	0.343434	0.336802	-0.667526	3.31973	0.9234	0.9234	0.912955	2.47809	3.58973	0.8677	0.8677	0.859165	1.87089	3.07482	0.8677	0.8677	0.860737	1.87272	3.47538	0.949				3.31973	0.959596	0.959596	0.957469	3.16536				2.2833	-2.56583
16	384	2.48742	0.434343	0.434343	0.42863	-0.277394	3.34776	0.967				3.61775	0.9011	0.9011	0.89472	2.2024	3.10285	0.9136	0.9136	0.909053	2.35342	3.50341	0.949				3.34776	0.969697							2.32469	-2.06939
17	408	2.51375	0.47	0.47	0.464646	-0.1316	3.37409	0.967				3.64408	0.9344	0.9344	0.930168	2.65179	3.12917	0.9136				3.52974	0.949				3.37409	0.969697							2.36248	-1.777
18	432	2.53857	0.54	0.54	0.535354	0.151701	3.39891	0.967				3.66891	0.9344				3.154	0.9136				3.55456	0.949				3.39891	0.969697							2.39724	-1.47245
19	456	2.56205	0.61	0.61	0.606061	0.440833	3.42239	0.967				3.69239	0.9344				3.17748	0.9136				3.57804	0.949495				3.42239	0.969697							2.42943	-1.20684
20	480	2.58433	0.67	0.67	0.666667	0.703198	3.44467	0.967				3.71466	0.9344				3.19976	0.9136				3.60032	0.949495				3.44467	0.969697							2.45939	-0.667526
																																			2.48742	-0.277394
																																			2.51375	-0.1316
																																			2.53857	0.151701
																																			2.56205	0.440833
																																			2.58433	0.703198
																																		20ºC	2.19976	-2.83908
																																			2.37585	-1.08988
																																			2.50079	-0.738512
																																			2.5977	-0.523157
																																			2.67688	-0.383647
																																			2.74382	-0.143425
																																			2.80182	0.0462407
																																			2.85297	0.35422
																																			2.89873	0.471253
																																			2.94012	0.813301
																																			2.97791	1.05716
																																			3.01267	1.45212
																																			3.04485	1.69007
																																			3.07482	1.87272
																																			3.10285	2.35342
																																		22,5ºC_5	2.62076	-2.92
																																			2.7457	-0.687204
																																			2.84261	-0.301363
																																			2.92179	0.542777
																																			2.98874	0.889973
																																			3.04673	1.10866
																																			3.09788	1.3659
																																			3.14364	1.59342
																																			3.18503	1.89854
																																			3.22282	1.92624
																																			3.25758	1.9545
																																			3.28977	2.0968
																																			3.31973	2.47809
																																		22,5ºC_15	2.44467	-1.27
																																			2.62076	-0.797509
																																			2.7457	-0.26716
																																			2.84261	0.0723467
																																			2.92179	0.456758
																																			2.98874	1.0273
																																			3.04673	1.31084
																																			3.09788	1.50473
																																			3.14364	1.72527
																																			3.18503	1.98523
																																			3.22282	2.30842
																																			3.25758	2.59457
																																			3.28977	2.72582
																																			3.31973	3.16536
																																		25ºC	2.60032	-1.76665
																																			2.77641	0.0398965
																																			2.90135	0.301635
																																			2.99826	0.421345
																																			3.07744	1.05537
																																			3.14439	1.35146
																																			3.20238	1.41672
																																			3.25353	1.62389
																																			3.29929	1.78917
																																			3.34068	2.17623
																																			3.37847	2.9189

## Sheet: To MaADP0d
			15/20	15/25	20/25	15/30	20/30	25/30
	1/days	Days	17.5	20	22.5	22.5	25	27.5
	1	1	0	0.05	0	0.05	0.08	0
	0.5	2	0	0.1	0.12	0.25	0.205	0.0606
	0.333333	3	0	0.28	0.16	0.3347	0.53	0.1544
	0.25	4	0	0.3466	0.39	0.445	0.59	0.255
	0.2	5	0	0.3922	0.467	0.5344	0.617	0.283
	0.166667	6	0	0.4233	0.65	0.62	0.747475	0.356
	0.142857	7	0	0.4789	0.72	0.744	0.79798	0.4956
	0.125	8	0.01	0.5238	0.76	0.785	0.808081	0.5943
	0.111111	9	0.0433	0.5964	0.8022	0.82	0.837656	0.6345
	0.1	10	0.08	0.6233	0.8349	0.8455	0.858586	0.6873
	0.0909091	11	0.12	0.6977	0.872	0.8822	0.89899	0.7233
	0.0833333	12	0.152	0.7456	0.875	0.9133	0.949	0.7934
	0.0769231	13	0.1932	0.8122	0.878	0.930765	0.949	0.8122
	0.0714286	14	0.2362	0.8455	0.8922	0.938731	0.949	0.8345
	0.0666667	15	0.343434	0.8677	0.9234	0.959596	0.949	0.8677
	0.0625	16	0.434343	0.9136	0.967	0.969697	0.949	0.9011
	0.0588235	17	0.47	0.9136	0.967	0.969697	0.949	0.9344
	0.0555556	18	0.54	0.9136	0.967	0.969697	0.949	0.9344
	0.0526316	19	0.61	0.9136	0.967	0.969697	0.949495	0.9344
	0.05	20	0.67	0.9136	0.967	0.969697	0.949495	0.9344
										Madrid	Tm	30% Germ	Des Std	50% Germ	Des Std	70% Germ	Des Std
										15/20	17.5	0.0666667	0.0104083	0.0766667	0.0152753	0.0533333	0.0057735
										15/25	20	0.296667	0.0251661	0.133333	0.0152753	0.0933333	0.0057735
										20/25	22.5	0.286667	0.0208167	0.193333	0.0057735	0.12	0.01
										15/30	22.5	0.4	0.01	0.22	0.01	0.15	0.01
										20/30	25	0.453333	0.0321455	0.326667	0.0152753	0.196667	0.0152753
										25/30	27.5	0.203333	0.0251661	0.136667	0.0152753	0.11	0.01

## Sheet: Tb MaA0d
			1	2	3	4	5	6	7	8	9	10	11	12	13	14	15	16	17	18	19	20	Days
	Tm	Pob	1	0.5	0.333333	0.25	0.2	0.166667	0.142857	0.125	0.111111	0.1	0.0909091	0.0833333	0.0769231	0.0714286	0.0666667	0.0625	0.0588235	0.0555556	0.0526316	0.05	1/Days
	17.5	Ma17A50d	0	0	0	0	0	0	0	0.01	0.0433	0.08	0.12	0.152	0.1932	0.2362	0.343434	0.434343	0.47	0.54	0.61	0.67	% Germ.
	20	Ma20A100d	0.05	0.1	0.28	0.3466	0.3922	0.4233	0.4789	0.5238	0.5964	0.6233	0.6977	0.7456	0.8122	0.8455	0.8677	0.9136	0.9136	0.9136	0.9136	0.9136	% Germ.
	22.5	Ma22A50d	0	0.12	0.16	0.39	0.467	0.65	0.72	0.76	0.8022	0.8349	0.872	0.875	0.878	0.8922	0.9234	0.967	0.967	0.967	0.967	0.967	% Germ.
	22.5	Ma22A150d	0.05	0.25	0.3347	0.445	0.5344	0.62	0.744	0.785	0.82	0.8455	0.8822	0.9133	0.930765	0.938731	0.959596	0.969697	0.969697	0.969697	0.969697	0.969697	% Germ.
	25	Ma25A100d	0.08	0.205	0.53	0.59	0.617	0.747475	0.79798	0.808081	0.837656	0.858586	0.89899	0.949	0.949	0.949	0.949	0.949	0.949	0.949	0.949495	0.949495	% Germ.
	27.5	Ma27A50d	0	0.0606	0.1544	0.255	0.283	0.356	0.4956	0.5943	0.6345	0.6873	0.7233	0.7934	0.8122	0.8345	0.8677	0.9011	0.9344	0.9344	0.9344	0.9344	% Germ.
			Ma Alternating 0d dark
				%G 50%
		17,5A5	17.5	0.05
		20A10	20	0.13
		22,5A15	22.5	0.194
		22,5A5	22.5	0.21
		25A10	25	0.344
				Tb=	16.6703

## Sheet: Rel %Ger & LogTt MaA0d
MaADT0d
	15/20		20/25		15/25		20/30		15/30
Tm	17.5	Tm	22.5	Tm	20	Tm	25	Tm	22.5
log Th.t	Acc. Germ	log Th.t	Acc. Germ	log Th.t	Acc. Germ	log Th.t	Acc. Germ	log Th.t	Acc. Germ
(logºh)	(%)	(logºh)	(%)	(logºh)	(%)	(logºh)	(%)	(logºh)	(%)
1.30721	0	2.14702	0	1.90464	0.05	2.30165	0.08	2.14702	0.05		parameters	logarithmic
1.60824	0	2.44805	0.12	2.20567	0.1	2.60268	0.205	2.44805	0.25		fiT(50)	2.7586
1.78433	0	2.62414	0.16	2.38176	0.28	2.77877	0.53	2.62414	0.3347		sigfiT	0.445462
1.90927	0	2.74908	0.39	2.5067	0.3466	2.90371	0.59	2.74908	0.45		model
2.00618	0	2.84599	0.467	2.60361	0.3922	3.00062	0.617	2.84599	0.53		1	3.94344e-05
2.08536	0	2.92517	0.65	2.68279	0.4233	3.0798	0.747475	2.92517	0.62		1.25	0.000353827
2.1523	0	2.99211	0.72	2.74974	0.4789	3.14675	0.79798	2.99211	0.74		1.5	0.00236122
2.2103	0.01	3.05011	0.76	2.80773	0.5238	3.20474	0.808081	3.05011	0.79		1.75	0.011782
2.26145	0.041	3.10126	0.8022	2.85888	0.5964	3.25589	0.837656	3.10126	0.82		2	0.0442888
2.30721	0.08	3.14702	0.8349	2.90464	0.6233	3.30165	0.858586	3.14702	0.85		2.25	0.126782
2.3486	0.12	3.18841	0.872	2.94603	0.6977	3.34304	0.89899	3.18841	0.88		2.5	0.280783
2.38639	0.152	3.2262	0.875	2.98382	0.7456	3.38083	0.949	3.2262	0.91		2.75	0.4923
2.42115	0.1932	3.26096	0.878	3.01859	0.8122	3.41559	0.949	3.26096	0.930765		3	0.706061
2.45333	0.2362	3.29314	0.8922	3.05077	0.8455	3.44778	0.949	3.29314	0.938731		3.25	0.865014
2.4833	0.343434	3.32311	0.9234	3.08073	0.8677	3.47774	0.949	3.32311	0.959596		3.5	0.951978
2.51133	0.434343	3.35114	0.967	3.10876	0.9136	3.50577	0.949	3.35114	0.969697		3.75	0.986978
2.53765	0.47	3.37746	0.967	3.13509	0.9136	3.5321	0.949	3.37746	0.969697		4	0.997338
2.56248	0.54	3.40229	0.967	3.15991	0.9136	3.55692	0.949	3.40229	0.969697		4.25	0.999593
2.58596	0.61	3.42577	0.967	3.1834	0.9136	3.58041	0.949495	3.42577	0.969697		4.5	0.999954
2.60824	0.67	3.44805	0.967	3.20567	0.9136	3.60268	0.949495	3.44805	0.969697

## Sheet: Data sheet multifact ANOVA
Data for Multifactorial ANOVA
Population	Dark time	Alternating	Temp	% Germ	Arcsen(Squar(%Ger)
1	0	0	17.5	0.89	19.3697
1	0	5	17.5	0.67	35.0616
1	3	0	17.5	0.72	31.9481
1	3	5	17.5	0.51	44.427
1	5	0	17.5	0.73	31.3064
1	5	5	17.5	0.48	46.1462
1	7	0	17.5	0.65	36.2712
1	7	5	17.5	0.54	42.7057
1	10	0	17.5	0.48	46.1462
1	10	5	17.5	0.54	42.7057
2	0	0	17.5	0.91	17.4576
2	0	5	17.5	0.6	39.2315
2	3	0	17.5	0.59	39.8151
2	3	5	17.5	0.53	43.2801
2	5	0	17.5	0.65	36.2712
2	5	5	17.5	0.5	45
2	7	0	17.5	0.69	33.8332
2	7	5	17.5	0.49	45.573
2	10	0	17.5	0.69	33.8332
2	10	5	17.5	0.54	42.7057
3	0	0	17.5	0.92	16.4299
3	0	5	17.5	0.61	38.6455
3	3	0	17.5	0.87	21.1343
3	3	5	17.5	0.55	42.1304
3	5	0	17.5	0.81	25.8419
3	5	5	17.5	0.51	44.427
3	7	0	17.5	0.74	30.6573
3	7	5	17.5	0.53	43.2801
3	10	0	17.5	0.67	35.0616
3	10	5	17.5	0.53	43.2801
4	0	0	17.5	0.86	21.9728
4	0	5	17.5	0.58	40.3966
4	3	0	17.5	0.92	16.4299
4	3	5	17.5	0.52	43.8538
4	5	0	17.5	0.75	30
4	5	5	17.5	0.51	44.427
4	7	0	17.5	0.66	35.6685
4	7	5	17.5	0.51	44.427
4	10	0	17.5	0.51	44.427
4	10	5	17.5	0.53	43.2801
1	0	0	20	0.92	16.4299
1	0	10	20	0.91	17.4576
1	3	0	20	0.89	19.3697
1	3	10	20	0.86	21.9728
1	5	0	20	0.86	21.9728
1	5	10	20	0.86	21.9728
1	7	0	20	0.76	29.3339
1	7	10	20	0.78	27.9721
1	10	0	20	0.74	30.6573
1	10	10	20	0.75	30
2	0	0	20	0.883	20.002
2	0	10	20	0.95	12.921
2	3	0	20	0.955	12.2473
2	3	10	20	0.86	21.9728
2	5	0	20	0.81	25.8419
2	5	10	20	0.82	25.1041
2	7	0	20	0.74	30.6573
2	7	10	20	0.78	27.9721
2	10	0	20	0.695	33.5228
2	10	10	20	0.75	30
3	0	0	20	0.995	4.05481
3	0	10	20	0.999	1.81215
3	3	0	20	0.98	8.1301
3	3	10	20	0.89	19.3697
3	5	0	20	0.81	25.8419
3	5	10	20	0.86	21.9728
3	7	0	20	0.86	21.9728
3	7	10	20	0.81	25.8419
3	10	0	20	0.81	25.8419
3	10	10	20	0.79	27.2747
4	0	0	20	0.965	10.7826
4	0	10	20	0.94	14.1788
4	3	0	20	0.89	19.3697
4	3	10	20	0.92	16.4299
4	5	0	20	0.793	27.0632
4	5	10	20	0.7	33.2109
4	7	0	20	0.71	32.5827
4	7	10	20	0.66	35.6685
4	10	0	20	0.49	45.573
4	10	10	20	0.56	41.5539
1	0	0	22.5	0.97	9.97422
1	0	5	22.5	0.97	9.97422
1	0	15	22.5	0.97	9.97422
1	3	0	22.5	0.95	12.921
1	3	5	22.5	0.96	11.537
1	3	15	22.5	0.96	11.537
1	5	0	22.5	0.85	22.7865
1	5	5	22.5	0.94	14.1788
1	5	15	22.5	0.94	14.1788
1	7	0	22.5	0.84	23.5782
1	7	5	22.5	0.92	16.4299
1	7	15	22.5	0.91	17.4576
1	10	0	22.5	0.81	25.8419
1	10	5	22.5	0.9	18.4349
1	10	15	22.5	0.94	14.1788
2	0	0	22.5	0.88	20.2679
2	0	5	22.5	0.999	1.81215
2	0	15	22.5	0.97	9.97422
2	3	0	22.5	0.96	11.537
2	3	5	22.5	0.95	12.921
2	3	15	22.5	0.98	8.1301
2	5	0	22.5	0.93	15.3417
2	5	5	22.5	0.91	17.4576
2	5	15	22.5	0.94	14.1788
2	7	0	22.5	0.9	18.4349
2	7	5	22.5	0.87	21.1343
2	7	15	22.5	0.93	15.3417
2	10	0	22.5	0.79	27.2747
2	10	5	22.5	0.83	24.3501
2	10	15	22.5	0.91	17.4576
3	0	0	22.5	0.999	1.81215
3	0	5	22.5	0.95	12.921
3	0	15	22.5	0.99	5.73917
3	3	0	22.5	0.999	1.81215
3	3	5	22.5	0.91	17.4576
3	3	15	22.5	0.97	9.97422
3	5	0	22.5	0.996	3.62612
3	5	5	22.5	0.99	5.73917
3	5	15	22.5	0.94	14.1788
3	7	0	22.5	0.997	3.13979
3	7	5	22.5	0.95	12.921
3	7	15	22.5	0.92	16.4299
3	10	0	22.5	0.9	18.4349
3	10	5	22.5	0.94	14.1788
3	10	15	22.5	0.94	14.1788
4	0	0	22.5	0.998	2.5632
4	0	5	22.5	0.94	14.1788
4	0	15	22.5	0.93	15.3417
4	3	0	22.5	0.97	9.97422
4	3	5	22.5	0.84	23.5782
4	3	15	22.5	0.89	19.3697
4	5	0	22.5	0.923	16.1104
4	5	5	22.5	0.76	29.3339
4	5	15	22.5	0.86	21.9728
4	7	0	22.5	0.91	17.4576
4	7	5	22.5	0.68	34.4499
4	7	15	22.5	0.83	24.3501
4	10	0	22.5	0.83	24.3501
4	10	5	22.5	0.67	35.0616
4	10	15	22.5	0.79	27.2747
1	0	0	25	0.95	12.921
1	0	10	25	0.95	12.921
1	3	0	25	0.997	3.13979
1	3	10	25	0.999	1.81215
1	5	0	25	0.955	12.2473
1	5	10	25	0.99	5.73917
1	7	0	25	0.884	19.9127
1	7	10	25	0.94	14.1788
1	10	0	25	0.86	21.9728
1	10	10	25	0.92	16.4299
2	0	0	25	0.996	3.62612
2	0	10	25	0.91	17.4576
2	3	0	25	0.889	19.4611
2	3	10	25	0.88	20.2679
2	5	0	25	0.94	14.1788
2	5	10	25	0.89	19.3697
2	7	0	25	0.88	20.2679
2	7	10	25	0.86	21.9728
2	10	0	25	0.78	27.9721
2	10	10	25	0.86	21.9728
3	0	0	25	0.96	11.537
3	0	10	25	0.97	9.97422
3	3	0	25	0.97	9.97422
3	3	10	25	0.98	8.1301
3	5	0	25	0.96	11.537
3	5	10	25	0.86	21.9728
3	7	0	25	0.95	12.921
3	7	10	25	0.83	24.3501
3	10	0	25	0.93	15.3417
3	10	10	25	0.82	25.1041
4	0	0	25	0.999	1.81215
4	0	10	25	0.77	28.6582
4	3	0	25	0.9	18.4349
4	3	10	25	0.76	29.3339
4	5	0	25	0.895	18.9072
4	5	10	25	0.79	27.2747
4	7	0	25	0.77	28.6582
4	7	10	25	0.76	29.3339
4	10	0	25	0.63	37.465
4	10	10	25	0.71	32.5827
1	0	0	27.5	0.999	1.81215
1	0	5	27.5	0.93	15.3417
1	3	0	27.5	0.95	12.921
1	3	5	27.5	0.88	20.2679
1	5	0	27.5	0.92	16.4299
1	5	5	27.5	0.82	25.1041
1	7	0	27.5	0.82	25.1041
1	7	5	27.5	0.91	17.4576
1	10	0	27.5	0.83	24.3501
1	10	5	27.5	0.9	18.4349
2	0	0	27.5	0.95	12.921
2	0	5	27.5	0.89	19.3697
2	3	0	27.5	0.94	14.1788
2	3	5	27.5	0.82	25.1041
2	5	0	27.5	0.9	18.4349
2	5	5	27.5	0.84	23.5782
2	7	0	27.5	0.92	16.4299
2	7	5	27.5	0.76	29.3339
2	10	0	27.5	0.75	30
2	10	5	27.5	0.72	31.9481
3	0	0	27.5	0.999	1.81215
3	0	5	27.5	0.93	15.3417
3	3	0	27.5	0.999	1.81215
3	3	5	27.5	0.85	22.7865
3	5	0	27.5	0.98	8.1301
3	5	5	27.5	0.81	25.8419
3	7	0	27.5	0.9	18.4349
3	7	5	27.5	0.77	28.6582
3	10	0	27.5	0.882	20.0909
3	10	5	27.5	0.78	27.9721
4	0	0	27.5	0.92	16.4299
4	0	5	27.5	0.73	31.3064
4	3	0	27.5	0.81	25.8419
4	3	5	27.5	0.72	31.9481
4	5	0	27.5	0.76	29.3339
4	5	5	27.5	0.77	28.6582
4	7	0	27.5	0.7	33.2109
4	7	5	27.5	0.85	22.7865
4	10	0	27.5	0.72	31.9481
4	10	5	27.5	0.78	27.9721
1	0	0	30	0.98	8.1301
1	3	0	30	0.98	8.1301
1	5	0	30	0.91	17.4576
1	7	0	30	0.98	8.1301
1	10	0	30	0.85	22.7865
2	0	0	30	0.99	5.73917
2	3	0	30	0.99	5.73917
2	5	0	30	0.73	31.3064
2	7	0	30	0.78	27.9721
2	10	0	30	0.69	33.8332
3	0	0	30	0.97	9.97422
3	3	0	30	0.96	11.537
3	5	0	30	0.97	9.97422
3	7	0	30	0.99	5.73917
3	10	0	30	0.94	14.1788
4	0	0	30	0.92	16.4299
4	3	0	30	0.9	18.4349
4	5	0	30	0.71	32.5827
4	7	0	30	0.66	35.6685
4	10	0	30	0.65	36.2712

## Sheet: Linear relation LogTt & Photop
Code	Origen	Darkness treatment	θT(50)	Log θT(50)
BaC0d	Ba	0d	368	2.56585		BaC0d	Ba	0d	368	2.56585
BaC3d	Ba	3d	399	2.60097		BaC3d	Ba	3d	399	2.60097
BaC5d	Ba	5d	423	2.62634		BaC5d	Ba	5d	423	2.62634
BaC7d	Ba	7d	461	2.6637		BaC7d	Ba	7d	461	2.6637
BaC10d	Ba	10d	510	2.70757		BaC10d	Ba	10d	510	2.70757
CuC0d	Cu	0d	267	2.42651
CuC3d	Cu	3d	292	2.46538		Lineal: Y = a + b*X		Log θT(50) = a + b* (Darkness treatment).
CuC5d	Cu	5d	333	2.52244			a	b	R2
CuC7d	Cu	7d	361	2.55751		BaC	2.71	0.034	0.993
CuC10d	Cu	10d	411	2.61384
MaC0d	Ma	0d	314	2.49693
MaC3d	Ma	3d	358	2.55388		Code	a	b	R2
MaC5d	Ma	5d	395	2.5966		BaC	2.71	0.034	0.993
MaC7d	Ma	7d	436	2.63949		BaA	2.83	0.031	0.965
MaC10d	Ma	10d	487	2.68753		CuC	2.39	0.044	0.986
SeC0d	Se	0d	377	2.57634		CuA	2.69	0.022	0.927
SeC3d	Se	3d	395	2.5966		MaC	2.57	0.045	0.996
SeC5d	Se	5d	432	2.63548		MaA	2.75	0.030	0.910
SeC7d	Se	7d	522	2.71767		SeC	2.71	0.045	0.908
SeC10d	Se	10d	566	2.75282		SeA	2.96	0.029	0.938
BaA0d	Ba	0d	399	2.60097
BaA3d	Ba	3d	454	2.65706
BaA5d	Ba	5d	482	2.68305
BaA7d	Ba	7d	512	2.70927
BaA10d	Ba	10d	544	2.7356
CuA0d	Cu	0d	357	2.55267
CuA3d	Cu	3d	371	2.56937
CuA5d	Cu	5d	391	2.59218
CuA7d	Cu	7d	422	2.62531
CuA10d	Cu	10d	438	2.64147
MaA0d	Ma	0d	379	2.57864
MaA3d	Ma	3d	395	2.5966
MaA5d	Ma	5d	439	2.64246
MaA7d	Ma	7d	482	2.68305
MaA10d	Ma	10d	499	2.6981
SeA0d	Se	0d	473	2.67486
SeA3d	Se	3d	498	2.69723
SeA5d	Se	5d	538	2.73078
SeA7d	Se	7d	595	2.77452
SeA10d	Se	10d	613	2.78746
								Dependent variable
								Independent variable
							Dependent variable: comparacion modelos.Col_5
							Independent variable: Col_6
							Coeficients
								Mínimos Cuadrados	Estándar	Estadístico
							Parameter	Estimado	Error	T	Valor-P
							Intercept	2.56098	0.00431211	593.905	0
							Slope	0.0143805	0.000712769	20.1755	0.0003
							Coeficiente de Correlación = 0,996335
							R-cuadrada = 99,2684 porciento
							R-cuadrado (ajustado para g.l.) = 99,0245 porciento
							Error estándar del est. = 0,00542829
							Error absoluto medio = 0,00387946
							Estadístico Durbin-Watson = 1,6998 (P=0,0910)
							Autocorrelación de residuos en retraso 1 = -0,02746
							El StatAdvisor
							La salida muestra los resultados de ajustar un modelo lineal para describir la relación entre comparacion modelos.Col_5 y Col_6. La ecuación del modelo ajustado es
							comparacion modelos. Col_5 = 2,56098 + 0,0143805*Col_6
							Puesto que el valor-P en la tabla ANOVA es menor que 0,05, existe una relación estadísticamente significativa entre comparacion modelos.Col_5 y Col_6 con un nivel de confianza del 95,0%.
							El estadístico R-Cuadrada indica que el modelo ajustado explica 99,2684% de la variabilidad en comparacion modelos.Col_5. El coeficiente de correlación es igual a 0,996335, indicando una relación relativamente fuerte entre las variables. El error estándar del estimado indica que la desviación estándar de los residuos es 0,00542829. Este valor puede usarse para construir límites de predicción para…
							El error absoluto medio (MAE) de 0,00387946 es el valor promedio de los residuos. El estadístico de Durbin-Watson (DW) examina los residuos para determinar si hay alguna correlación significativa basada en el orden en el que se presentan en el archivo de datos. Puesto que el valor-P es mayor que 0,05, no hay indicación de una autocorrelación serial en los residuos con un nivel de confianza del 95…

## Sheet: Validation model
Madrid	Alternating	0 days dark
parameters	natural (hºC)	logarithmic	natural (dºC)
fiT(50)	379.018	2.75953	15.7924
sigfiT	2.63019	0.419987
Tb	16.7
To	25
		15/20	New					15/25		New					20/25		New					15/30		New					20/30		New				25/30
Exp. Temp.	Exp. Temp.	17.5	Population			New	New	20		Population					22.5		Population					22.5		Population					25		Population				27.5
Time	Time	log Th.t	Germination			Logit	Log Th t	log Th.t		Germination					log Th.t		Germination					log Th.t		Germination					log Th.t		Germination				log Th.t
(d)	(h)	(logºh)	(%)	Prop, P	Corr, P	Units		(logºh)		(%)	Prop, P	Corr, P	Logit	NLogTht	(logºh)		(%)	Prop, P	Corr, P	Logit	NLogTht	(logºh)		(%)	Prop, P	Corr, P	Logit	NLogTht	(logºh)		(%)	Prop, P	Corr, P	Logit	(logºh)
1	24	1.2833	0					1.89873		0					2.14364		0.02	0.02	0			2.14364		0.04	0.04	0			2.29929		0				2.41363
2	48	1.58433	0					2.19976		0					2.44467		0.21	0.21	0.193878	-1.40481	2.43407	2.44467		0.27	0.27	0.239583	-1.11414	2.50136	2.60032		0.08	0.08	0		2.71466
3	72	1.76042	0.02	0.02	0			2.37585		0.04	0	0			2.62076		0.71	0.71	0.704082	0.887013	2.96459	2.62076		0.74	0.74	0.729167	1.03122	2.99797	2.77641		0.19	0.19	0.119565	-1.91317	2.89076
4	96	1.88536	0.05	0.05	0.0306122	-3.43506	1.96411	2.50079		0.34	0.34	0.34	-0.663294	2.60572	2.7457		0.798	0.798	0.793878	1.36866	3.07608	2.7457		0.909091	0.909091	0.905303	2.29841	3.2913	2.90135		0.24	0.24	0.173913	-1.47476	3.01569
5	120	1.98227	0.07	0.07	0.0510204	-2.90296	2.08728	2.5977		0.45	0.45	0.45	-0.200671	2.71281	2.84261		0.869	0.869	0.866327	1.88906	3.19654	2.84261		0.939394	0.939394	0.936869	2.73815	3.39309	2.99826		0.31	0.31	0.25	-1.01523	3.11261
6	144	2.06145	0.11	0.11	0.0918367	-2.27121	2.23352	2.67688		0.53	0.53	0.53	0.120144	2.78707	2.92179		0.879	0.879	0.876531	1.98018	3.21763	2.92179		0.99	0.99	0.989583	4.5947	3.82285	3.07744		0.49	0.49	0.445652	-0.134872	3.19179
7	168	2.1284	0.15	0.15	0.132653	-1.8575	2.32928	2.74382		0.59	0.59	0.59	0.363965	2.84351	2.98874		0.909	0.909	0.907143	2.29944	3.29154	2.98874		0.99					3.14439		0.62	0.62	0.586957	0.434779	3.25873
8	192	2.18639	0.18	0.18	0.163265	-1.61393	2.38566	2.80182		0.65	0.65	0.65	0.619039	2.90256	3.04673		0.929	0.929	0.927551	2.56987	3.35414	3.04673		0.99					3.20238		0.75	0.75	0.728261	1.0692	3.31672
9	216	2.23754	0.2	0.2	0.183673	-1.47145	2.41865	2.85297		0.72	0.72	0.72	0.944462	2.97788	3.09788		0.939	0.939	0.937755	2.73261	3.39181	3.09788		0.99					3.25353		0.83	0.83	0.815217	1.56766	3.36788
10	240	2.2833	0.24	0.24	0.22449	-1.21949	2.47697	2.89873		0.74	0.74	0.74	1.04597	3.00138	3.14364		0.939	0.939	0.937755	2.73261	3.39181	3.14364		0.99					3.29929		0.89	0.89	0.880435	2.07994	3.41363
11	264	2.32469	0.29	0.29	0.27551	-0.94664	2.54013	2.94012		0.79	0.79	0.79	1.32493	3.06595	3.18503		0.949	0.949	0.947959	2.92249	3.43576	3.18503		0.99					3.34068		0.93	0.93	0.923913	2.58012	3.45503
12	288	2.36248	0.34	0.34	0.326531	-0.703716	2.59636	2.97791		0.82	0.82	0.82	1.51635	3.11027	3.22282		0.97	0.97	0.969388	3.47547	3.56377	3.22282		0.99					3.37847		0.94	0.94	0.934783	2.74597	3.49282
13	312	2.39724	0.39	0.39	0.377551	-0.479753	2.64821	3.01267		0.86	0.86	0.86	1.81529	3.17947	3.25758		0.97					3.25758		0.99					3.41323		0.94				3.52758
14	336	2.42943	0.47	0.47	0.459184	-0.143427	2.72606	3.04485		0.87	0.87	0.87	1.90096	3.1993	3.28977		0.97					3.28977		0.99					3.44542		0.94				3.55976
15	360	2.45939	0.58	0.58	0.571429	0.307885	2.83053	3.07482		0.9	0.9	0.9	2.19722	3.26788	3.31973		0.97					3.31973		0.99					3.47538		0.94				3.58973
16	384	2.48742	0.63	0.63	0.622449	0.520159	2.87967	3.10285		0.9					3.34776		0.97					3.34776		0.99					3.50341		0.94				3.61775
17	408	2.51375	0.68	0.68	0.673469	0.744122	2.93151	3.12917		0.9					3.37409		0.97					3.37409		0.99					3.52974		0.94				3.64408
18	432	2.53857	0.73	0.73	0.72449	0.987046	2.98774	3.154		0.9					3.39891		0.97					3.39891		0.99					3.55456		0.94				3.66891
19	456	2.56205	0.74	0.74	0.734694	1.03877	2.99972	3.17748		0.9					3.42239		0.97					3.42239		0.99					3.57804		0.94				3.69239
20	480	2.58433	0.74					3.19976		0.9					3.44467		0.97					3.44467		0.99					3.60032		0.94
																															Slope:	4.3187
																															Intercept:	-11.9176
																															Logit 50%	0
																															Log (C%):	2.75953
						Old	New																								LC50:	574.818
						Log Th.t	Log Th t																					Old	Old		sigma	0.419987
				Constant Light		Madrid	Toledo																					Log Th time	Logit		logfi50	2.75953
					17,5ºC	(logºh)	(logºh)	17,5ºC																				(logºh)	Logit
						1.88536	1.96411				0.766742	0.423761															17,5ºc	2.23754	-3.4
						1.98227	2.08728				0.0502393	0.147587																2.2833	-2.56583
						2.06145	2.23352			R2	0.847229	0.135497	Std Error															2.32469	-2.06939
						2.1284	2.32928			F	232.922	42	Degree Freedom															2.36248	-1.777
						2.18639	2.38566			ssReg	4.27633	0.771099	SS Resid															2.39724	-1.47245
						2.23754	2.41865																					2.42943	-1.20684
						2.2833	2.47697																					2.45939	-0.667526
						2.32469	2.54013																					2.48742	-0.277394
						2.36248	2.59636																					2.51375	-0.1316
						2.39724	2.64821																					2.53857	0.151701
						2.42943	2.72606																					2.56205	0.440833
						2.45939	2.83053																					2.58433	0.703198
						2.48742	2.87967																				20ºC	2.19976	-2.83908
						2.51375	2.93151																					2.37585	-1.08988
						2.53857	2.98774																					2.50079	-0.738512
						2.56205	2.99972																					2.5977	-0.523157
						2.50079	2.60572																					2.67688	-0.383647
					20ºC	2.5977	2.71281	20ºC																				2.74382	-0.143425
						2.67688	2.78707																					2.80182	0.0462407
						2.74382	2.84351																					2.85297	0.35422
						2.80182	2.90256																					2.89873	0.471253
						2.85297	2.97788																					2.94012	0.813301
						2.89873	3.00138																					2.97791	1.05716
						2.94012	3.06595																					3.01267	1.45212
						2.97791	3.11027																					3.04485	1.69007
						3.01267	3.17947																					3.07482	1.87272
						3.04485	3.1993																					3.10285	2.35342
						3.07482	3.26788																				22,5ºC_5	2.62076	-2.92
						2.44467	2.43407																					2.7457	-0.687204
					22,5ºC	2.62076	2.96459	22,5ºC																				2.84261	-0.301363
						2.7457	3.07608																					2.92179	0.542777
						2.84261	3.19654																					2.98874	0.889973
						2.92179	3.21763																					3.04673	1.10866
						2.98874	3.29154																					3.09788	1.3659
						3.04673	3.35414																					3.14364	1.59342
						3.09788	3.39181																					3.18503	1.89854
						3.14364	3.39181																					3.22282	1.92624
						3.18503	3.43576																					3.25758	1.9545
						3.22282	3.56377																					3.28977	2.0968
						2.44467	2.50136																					3.31973	2.47809
					25ºC	2.62076	2.99797	25ºC																			22,5ºC_15	2.44467	-1.27
						2.7457	3.2913																					2.62076	-0.797509
						2.84261	3.39309																					2.7457	-0.26716
						2.92179	3.82285																					2.84261	0.0723467
																												2.92179	0.456758
																												2.98874	1.0273
																												3.04673	1.31084
																												3.09788	1.50473
																												3.14364	1.72527
																												3.18503	1.98523
																												3.22282	2.30842
																												3.25758	2.59457
																												3.28977	2.72582
																												3.31973	3.16536
																											25ºC	2.60032	-1.76665
																												2.77641	0.0398965
																												2.90135	0.301635
																												2.99826	0.421345
																												3.07744	1.05537
																												3.14439	1.35146
																												3.20238	1.41672
																												3.25353	1.62389
																												3.29929	1.78917
																												3.34068	2.17623
																												3.37847	2.9189
